# Supplementary material for: The Development of an Ultrasound-Based Scoring System for the Prediction of Interstitial Pregnancy
Source: J Clin Med. 2025 Jun 14;14(12):4238. doi: 10.3390/jcm14124238 (PMC12194485; doi:10.3390/jcm14124238)
Supplement: Supplementary file 1 [file jcm-14-04238-s001.zip]

Archive with 1 entries (1 files):
- jcm-3686132-supplementary.pdf
